# Supplementary material for: Sponge symbioses between Xestospongia deweerdtae and Plakortis spp. are not motivated by shared chemical defense against predators
Source: PLoS One. 2017 Apr 18;12(4):e0174816. doi: 10.1371/journal.pone.0174816 (PMC5395162; doi:10.1371/journal.pone.0174816)
Supplement: S1 Table — (XLSX) [file pone.0174816.s001.xlsx]

## Sheet: Crude extract assays 1X
Sample Tissue	Rep	Collection Site	Pellets eaten (Thalassoma bifasciatum)	Pellets eaten (Canthigaster rostrata)	Pellets eaten (Pagurus criniticornis)
X. deweerdtae (free-living)	1	Banco Chinchorro	6	3	N/A
X. deweerdtae (free-living)	2	Banco Chinchorro	0	1	N/A
X. deweerdtae (free-living)	1	Acklins	3	7	N/A
X. deweerdtae (free-living)	2	Acklins	4	7	N/A
X. deweerdtae (free-living)	3	Acklins	3	6	N/A
X. deweerdtae (free-living)	1	Desecheo	7	3	N/A
X. deweerdtae (free-living)	1	Great Inagua	1	3	N/A
X. deweerdtae (free-living)	1	Little Inagua	3	0	4
X. deweerdtae (free-living)	2	Little Inagua	2	5	4
X. deweerdtae (free-living)	3	Little Inagua	4	3	6
X. deweerdtae (free-living)	1	Mayaguana	0	0	N/A
X. deweerdtae (free-living)	1	Bocas (PC)	N/A	9	5
X. deweerdtae (free-living)	2	Bocas (PC)	N/A	10	7
X. deweerdtae (free-living)	3	Bocas (PC)	N/A	10	6
X. deweerdtae (free-living)	1	Plana Cays	1	0	N/A
X. deweerdtae (free-living)	1	Cozumel	0	3	N/A
X. deweerdtae (free-living)	2	Cozumel	2	7	N/A
X. deweerdtae (free-living)	3	Cozumel	1	3	N/A
X. deweerdtae (associated)	1	Great Inagua	3	5	N/A
X. deweerdtae (associated)	2	Great Inagua	3	2	N/A
X. deweerdtae (associated)	3	Great Inagua	1	2	N/A
X. deweerdtae (associated)	1	Little Inagua	2	N/A	N/A
X. deweerdtae (associated)	2	Little Inagua	0	4	3
X. deweerdtae (associated)	3	Little Inagua	4	N/A	N/A
X. deweerdtae (associated)	4	Little Inagua	0	4	1
X. deweerdtae (associated)	5	Little Inagua	1	3	6
X. deweerdtae (associated)	1	Mayaguana	0	N/A	N/A
X. deweerdtae (associated)	2	Mayaguana	1	4	N/A
X. deweerdtae (associated)	3	Mayaguana	0	N/A	N/A
X. deweerdtae (associated)	4	Mayaguana	1	5	N/A
X. deweerdtae (associated)	5	Mayaguana	2	2	N/A
X. deweerdtae (associated)	6	Mayaguana	1	2	N/A
X. deweerdtae (associated)	7	Mayaguana	2	3	N/A
X. deweerdtae (associated)	1	Bocas (DR)	N/A	2	3
X. deweerdtae (associated)	2	Bocas (DR)	N/A	5	5
X. deweerdtae (associated)	3	Bocas (DR)	N/A	4	3
1:1 Mix	1	Great Inagua	0	0	N/A
1:1 Mix	2	Great Inagua	0	0	N/A
1:1 Mix	3	Great Inagua	0	0	N/A
1:1 Mix	1	Little Inagua	0	N/A	N/A
1:1 Mix	2	Little Inagua	0	N/A	N/A
1:1 Mix	3	Little Inagua	0	0	N/A
1:1 Mix	4	Little Inagua	0	0	N/A
1:1 Mix	5	Little Inagua	0	0	N/A
1:1 Mix	1	Mayaguana	0	N/A	N/A
1:1 Mix	2	Mayaguana	0	0	N/A
1:1 Mix	3	Mayaguana	0	N/A	N/A
1:1 Mix	4	Mayaguana	0	N/A	N/A
1:1 Mix	5	Mayaguana	0	0	N/A
1:1 Mix	6	Mayaguana	0	0	N/A
1:1 Mix	7	Mayaguana	0	0	N/A
1:1 Mix	1	Bocas (DR)	N/A	0	N/A
1:1 Mix	2	Bocas (DR)	N/A	0	N/A
1:1 Mix	3	Bocas (DR)	N/A	0	N/A
P. deweerdtaephila	1	Great Inagua	0	0	N/A
P. deweerdtaephila	2	Great Inagua	0	0	N/A
P. deweerdtaephila	3	Great Inagua	0	0	N/A
P. deweerdtaephila	1	Little Inagua	0	N/A	N/A
P. deweerdtaephila	2	Little Inagua	0	0	0
P. deweerdtaephila	3	Little Inagua	0	N/A	N/A
P. deweerdtaephila	4	Little Inagua	0	0	1
P. deweerdtaephila	5	Little Inagua	0	0	N/A
P. deweerdtaephila	1	Mayaguana	0	N/A	N/A
P. deweerdtaephila	2	Mayaguana	0	0	N/A
P. deweerdtaephila	3	Mayaguana	0	N/A	N/A
P. deweerdtaephila	4	Mayaguana	0	N/A	N/A
P. deweerdtaephila	5	Mayaguana	0	0	N/A
P. deweerdtaephila	6	Mayaguana	0	0	N/A
P. deweerdtaephila	7	Mayaguana	0	0	N/A
P. deweerdtaephila	1	Bocas (DR)	N/A	0	1
P. deweerdtaephila	2	Bocas (DR)	N/A	0	0
P. deweerdtaephila	3	Bocas (DR)	N/A	0	0
P. deweerdtaephila	1	Mira Por Voz	0	0	N/A
P. deweerdtaephila	1	San Salvador	1	0	N/A
P. symbiotica	1	Desecheo	0	0	N/A
P. symbiotica	1	La Parguera	0	0	N/A
P. symbiotica	2	La Parguera	0	0	N/A
P. symbiotica	3	La Parguera	0	0	N/A
P. symbiotica	4	La Parguera	0	0	N/A

## Sheet: Dilution assays 
Sample Tissue	Coll. Site	Concentration of extract	Replicate 1	Replicate 2	Replicate 3
X. deweerdtae (free-living)	Bocas (PC)	2X	6	8	7
X. deweerdtae (free-living)	Bocas (PC)	1X	9	10	10
X. deweerdtae (free-living)	Bocas (PC)	1/2X	10	10	10
X. deweerdtae (free-living)	Bocas (PC)	1/4X	10	10	10
X. deweerdtae (free-living)	Little Inagua	1X	0	5	3
X. deweerdtae (free-living)	Little Inagua	1/2X	5	7	6
X. deweerdtae (free-living)	Little Inagua	1/4X	9	10	9
X. deweerdtae (free-living)	Cozumel	1X	3	3	7
X. deweerdtae (free-living)	Cozumel	1/2X	5	4	9
X. deweerdtae (free-living)	Cozumel	1/4X	8	7	10
X. deweerdtae (associated)	Bocas (DR)	2X	0	3	2
X. deweerdtae (associated)	Bocas (DR)	1X	2	5	4
X. deweerdtae (associated)	Bocas (DR)	1/2X	6	8	6
X. deweerdtae (associated)	Bocas (DR)	1/4X	9	10	10
X. deweerdtae (associated)	Little Inagua	1X	4	3	4
X. deweerdtae (associated)	Little Inagua	1/2X	7	6	6
X. deweerdtae (associated)	Little Inagua	1/4X	10	9	10
1:1 Mix	Bocas (DR)	2X	0	0	0
1:1 Mix	Bocas (DR)	1X	0	0	0
1:1 Mix	Bocas (DR)	1/2X	0	0	0
1:1 Mix	Bocas (DR)	1/4X	1	0	0
1:1 Mix	Bocas (DR)	1/8X	4	0	0
1:1 Mix	Bocas (DR)	1/16X	8	3	2
1:1 Mix	Bocas (DR)	1/32X	9	6	6
1:1 Mix	Bocas (DR)	1/64X	10	9	10
1:1 Mix	Bocas (DR)	1/128X	10	10	10
1:1 Mix	Bocas (DR)	1/256X	10	10	10
1:1 Mix	Bocas (DR)	1/512X	10	10	10
P. symbiotica	La Parguera	1X	0	0	0
P. symbiotica	La Parguera	1/2X	0	0	0
P. symbiotica	La Parguera	1/4X	0	0	0
P. symbiotica	La Parguera	1/8X	0	0	0
P. symbiotica	La Parguera	1/16X	1	0	0
P. symbiotica	La Parguera	1/32X	3	1	3
P. symbiotica	La Parguera	1/64X	4	2	4
P. symbiotica	La Parguera	1/128X	5	5	6
P. symbiotica	La Parguera	1/256X	7	7	8
P. symbiotica	La Parguera	1/512X	8	7	8
P. deweerdtaephila	Bocas (DR)	2X	0	0	0
P. deweerdtaephila	Bocas (DR)	1X	0	0	0
P. deweerdtaephila	Bocas (DR)	1/2X	0	0	0
P. deweerdtaephila	Bocas (DR)	1/4X	0	0	0
P. deweerdtaephila	Bocas (DR)	1/8X	0	0	0
P. deweerdtaephila	Bocas (DR)	1/16X	0	0	0
P. deweerdtaephila	Bocas (DR)	1/32X	0	2	0
P. deweerdtaephila	Bocas (DR)	1/64X	0	3	1
P. deweerdtaephila	Bocas (DR)	1/128X	3	6	3
P. deweerdtaephila	Bocas (DR)	1/256X	5	9	6
P. deweerdtaephila	Bocas (DR)	1/512X	8	10	9

## Sheet: Fractionation assays
Sample Tissue	Fraction	Collection Site	Concentration of extract	Pellets eaten
X. deweerdtae (free-living)	Moderately Polar	Bocas (PC)	4X	3
X. deweerdtae (free-living)	Moderately Polar	Bocas (PC)	2X	8
X. deweerdtae (free-living)	Moderately Polar	Bocas (PC)	1X	10
X. deweerdtae (free-living)	Less Polar	Bocas (PC)	4X	8
X. deweerdtae (free-living)	Less Polar	Bocas (PC)	2X	10
X. deweerdtae (free-living)	Less Polar	Bocas (PC)	1X	10
X. deweerdtae (free-living)	Nonpolar	Bocas (PC)	4X	9
X. deweerdtae (free-living)	Nonpolar	Bocas (PC)	2X	10
X. deweerdtae (free-living)	Nonpolar	Bocas (PC)	1X	10
X. deweerdtae (associated)	Moderately Polar	Bocas (DR)	4X	0
X. deweerdtae (associated)	Moderately Polar	Bocas (DR)	2X	3
X. deweerdtae (associated)	Moderately Polar	Bocas (DR)	1X	6
X. deweerdtae (associated)	Less Polar	Bocas (DR)	4X	4
X. deweerdtae (associated)	Less Polar	Bocas (DR)	2X	8
X. deweerdtae (associated)	Less Polar	Bocas (DR)	1X	9
X. deweerdtae (associated)	Nonpolar	Bocas (DR)	4X	3
X. deweerdtae (associated)	Nonpolar	Bocas (DR)	2X	4
X. deweerdtae (associated)	Nonpolar	Bocas (DR)	1X	6
P. deweerdtaephila	Moderately Polar	Bocas (DR)	4X	0
P. deweerdtaephila	Moderately Polar	Bocas (DR)	2X	0
P. deweerdtaephila	Moderately Polar	Bocas (DR)	1X	0
P. deweerdtaephila	Less Polar	Bocas (DR)	4X	0
P. deweerdtaephila	Less Polar	Bocas (DR)	2X	0
P. deweerdtaephila	Less Polar	Bocas (DR)	1X	0
P. deweerdtaephila	Nonpolar	Bocas (DR)	4X	0
P. deweerdtaephila	Nonpolar	Bocas (DR)	2X	0
P. deweerdtaephila	Nonpolar	Bocas (DR)	1X	0
